# Supplementary material for: Comparison of ventricular tachyarrhythmia recurrence between ischemic cardiomyopathy and dilated cardiomyopathy: a retrospective study
Source: PeerJ. 2018 Jul 16;6:e5312. doi: 10.7717/peerj.5312 (PMC6052854; doi:10.7717/peerj.5312)
Supplement: Supplemental Information 1 [file peerj-06-5312-s001.zip]

Archive with 1 entries (1 files):
- ICD raw data.xlsx
