# Supplementary material for: Comparison of ventricular tachyarrhythmia recurrence between ischemic cardiomyopathy and dilated cardiomyopathy: a retrospective study
Source: PeerJ. 2018 Jul 16;6:e5312. doi: 10.7717/peerj.5312 (PMC6052854; doi:10.7717/peerj.5312)
Supplement: Supplemental Information 1 [file peerj-06-5312-s001.zip › ICD raw data.xlsx]

## Sheet: 工作表1
Event	Event (only VT/Vf)	Event episode	recurrent event	ICD indication	gender	age	group	Brugada	Congenital HD	CAD	ICM	DCM	HTN	DM	Hyperlipidemia	Old stroke	ESRD	QT prolong	ARVC	HOCM	RVOT VT	Idiopathic VF	Severe Valvular heart disease pre/post OP	Af	LVEF	Diastolic F	E/A ratio	LVEDV	LVEDV>163.5	LVESV	Active HF	HF functional class	QRS width	ACEI/ARB	B-blocker	CCB	Diuretic	Spirolactone	Amiodarone	Dronadarone	Quinidine	Lowest VT-detection zone	Lowest VF-detection zone	H	statin	APT	warfarin	NOAC	Mexiletine
1	1	7	1	DCM	1	66	2	0	0	0	0	1	1	0	0	0	0	0	0	0	0	0	0	0	30	1	3	239	1	167	0	2	174	1	1	0	0	0	1	0	0	162	188	0	0	0	0	0	0
1	1	2	0	VF	2	53	2	0	0	0	0	1	1	0	0	0	0	0	0	0	0	0	0	0	18	2	1	187	1	154	1	4	84	1	1	0	1	1	1	0	0	167	188		0	0	0	0	0
1	1	3	0	DCM	1	51	2	0	0	0	0	1	0	0	0	0	0	0	0	0	0	0	0	0	52	1	3	247	1	118	0	2	110	1	1	0	0	0	1	0	0	160	214	1	0	0	0	1	0
1	1	7	1	DCM	1	68	2	0	0	0	0	1	0	0	0	0	0	0	0	0	0	0	0	0	11	1	3	553	1	490	1	4	222	1	0	0	1	1	1	0	0	171	200	1	0	0	0	0	0
1	1	4	1	DCM	1	58	2	0	0	0	0	1	0	0	0	0	0	0	0	0	0	0	0	1	66	0	1	79	0	27	0	1	94	1	1	0	1	0	1	0	0	182	200		0	0	1	0	0
1	1	4	1	VT	1	69	2	0	0	0	0	1	1	0	0	0	0	0	0	0	0	0	0	0	x	x	x	x	x	x	0	1	96	0	1	0	0	0	1	0	0	162	188		0	0	0	0	0
0	1	4	1	VT	2	63	2	0	0	0	0	1	1	1	0	0	0	0	0	0	0	0	0	1	55	3	4	167	1	74	0	2	90	1	0	1	1	0	1	0	0	160	222	0	0	0	0	1	0
1	1	2	1	DCM	1	39	2	0	0	0	0	1	1	1	0	0	0	0	0	0	0	0	0	0	28	1	2	255	1	187	1	3	126	1	1	0	0	0	1	0	0	?	?	1	1	1	0	0	0
1	1	2	1	DCM	2	70	2	0	0	0	0	1	1	0	0	0	0	0	0	0	0	0	1	1	31	1	3	173	1	118	1	3	130	1	0	0	0	0	1	0	0	?	?	1	0	0	0	0	0
1	1	6	1	DCM	1	62	2	0	0	1	0	1	0	0	0	0	0	0	0	0	0	0	0	1	56	x	x	141	0	62	0	1	138	1	0	1	1	0	1	0	0	?	?	1	0	1	0	0	0
1	1	4	1	VT	1	71	2	0	0	1	0	1	1	1	0	0	0	0	0	0	0	0	0	0	35	1	3	345	1	224	1	3	116	1	1	1	0	0	0	0	0	150	188		1	1	0	0	0
1	1	4	1	VT	1	37	2	0	0	0	0	1	0	0	1	0	0	0	0	0	0	0	0	0	27	2	1	239	1	173	0	2	100	1	1	0	0	0	0	0	0	182	222	1	0	0	0	0	0
1	1	7	1	DCM	1	60	2	0	0	1	0	1	1	0	0	0	1	0	0	0	0	0	0	1	46	1	2	180	1	97	0	1	96	1	1	1	0	0	1	0	0	150	214	1	0	1	0	0	0
1	1	2	1	DCM	1	71	2	0	0	0	0	1	0	0	0	0	0	0	0	0	0	0	0	1	23	2	3	272	1	209	0	2	122	1	0	0	1	0	1	0	0	?	?	0	0	1	0	0	0
1	1	2	1	DCM	1	59	2	0	0	1	0	1	1	1	0	0	0	0	0	0	0	0	0	0	73	0	1	154	0	41	0	0	152	1	0	0	0	0	0	0	0	182	200	1	0	0	0	0	0
1	1	3	0	DCM	1	56	2	0	0	0	0	1	0	0	0	0	0	0	0	0	0	0	0	1	51	1	3	187	1	92	0	1	172	0	0	0	0	0	0	0	0	176	200	1	0	0	0	0	0
1	1	2	0	DCM	1	51	2	0	0	0	0	1	0	0	0	1	0	0	0	0	0	0	0	1	28	2	1	345	1	247	0	2	112	1	1	0	1	1	1	0	0	?	?	1	0	0	1	0	0
1	1	4	1	DCM	2	49	2	0	0	1	0	1	1	0	0	0	0	0	0	0	0	0	0	1	41	1	3	201	1	118	0	1	196	1	1	0	0	0	0	0	0	?	?	1	0	0	0	0	0
1	1	2	1	VT	1	46	2	0	0	0	0	1	0	0	1	0	0	0	0	0	0	0	0	0	17	1	1	281	1	167	0	2	136	1	1	0	0	0	1	0	0	160	222	1	1	0	0	0	0
1	1	4	1	DCM	1	70	2	0	0	0	0	1	1	1	0	0	0	0	0	0	0	0	0	0	34	1	3	253	1	167	0	2	154	1	1	0	1	0	0	0	0	162	200		0	1	0	0	0
1	1	6	1	DCM	1	58	2	0	0	0	0	1	0	0	0	0	0	0	0	0	0	0	0	0	47	2	1	194	1	102	0	2	88	1	1	0	0	0	1	0	0	?	?	0	0	1	0	0	0
1	1	6	1	DCM	1	69	2	0	0	0	0	1	1	0	0	1	0	0	0	0	0	0	0	2	27	x	x	148	0	121	1	3	96	1	1	0	0	1	0	0	0	?	?	0	0	0	1	0	0
0	0	0	0	DCM	1	54	2	0	0	0	0	1	1	1	0	0	0	0	0	0	0	0	0	2	18	3	4	281	1	231	1	4	148	1	1	0	1	0	0	0	0	131/150	240	1	0	0	1	0	0
1	0	1	1	DCM	1	69	2	0	0	0	0	1	0	0	0	0	0	0	0	0	0	0	0	2	27	x	x	307	1	27	1	3	160	1	1	0	0	1	0	0	0	146	188		1	0	1	0	0
0	0	0	0	VT	1	76	2	0	0	0	0	1	0	0	0	0	0	0	0	0	0	0	0	0	54	1	3	107	0	49	0	2	84	1	1	0	0	0	1	0	0	139	214		0	0	0	0	0
0	0	0	0	DCM	1	75	2	0	0	1	0	1	1	0	1	0	0	0	0	0	0	0	0	0	33	1	3	239	1	160	0	1	112	1	0	0	0	0	1	0	0	?	?	0	0	1	0	0	0
0	0	0	0	DCM	2	59	2	0	0	0	0	1	0	0	0	1	0	0	0	0	0	0	0	2	39	x	x	167	1	102	1	3	166	1	1	0	1	1	1	0	0	134/162	214	0	0	0	0	0	0
0	0	0	0	DCM	1	74	2	0	0	0	0	1	0	0	0	1	0	0	0	0	0	0	0	0	48	2	1	135	0	70	0	2	100	1	0	0	0	0	1	0	0	?	?	1	0	1	0	0	0
0	0	0	0	DCM	2	80	2	0	0	0	0	1	1	0	1	0	0	0	0	0	0	0	0	0	35	1	3	289	1	187	0	1	156	1	0	0	1	1	1	0	0	?	?	1	1	0	0	0	0
0	0	0	0	VT	1	41	2	0	0	0	0	1	0	0	0	0	0	0	0	0	0	0	0	0	34	3	4	224	1	147	1	3	168	1	1	0	0	1	1	0	0	162	200		0	0	0	0	0
1	0	1	1	VT	2	58	2	0	0	1	0	1	1	1	0	0	0	0	0	0	0	0	0	1	32	1	3	173	1	55	1	3	100	1	1	1	0	0	1	0	0	162	200	0	0	0	1	0	0
1	0	1	0	VT	1	60	2	0	0	0	0	1	1	0	0	0	0	0	0	0	0	0	0	0	51	1	3	209	1	102	1	3	102	1	0	0	1	1	1	0	0	176	200		0	0	0	0	0
0	0	0	0	DCM	1	63	2	0	0	0	0	1	1	0	0	0	0	0	0	0	0	0	0	0	18	x	x	194	1	160	1	4	102	1	1	1	1	1	0	0	0	173	214	0	0	0	0	0	0
1	0	1	1	DCM	1	71	2	0	1	0	0	1	0	0	0	0	0	0	0	0	0	0	1	2	22	x	x	247	1	194	1	3	150	1	1	0	1	0	1	0	0	182	200	0	0	0	1	0	0
0	0	0	0	DCM	1	60	2	0	0	0	0	1	0	0	1	0	0	0	0	0	0	0	0	0	53	1	3	124	0	8	0	1	82	1	1	0	1	1	0	0	0	179	222	1	1	0	0	0	0
1	0	1	1	DCM	1	39	2	0	0	0	0	1	0	0	0	0	0	0	0	0	0	0	0	0	48	1	3	145	0	75	0	2	94	1	1	0	0	0	1	0	0	182	231	1	0	0	0	0	0
0	0	0	0	DCM	2	58	2	0	0	0	0	1	1	0	0	0	0	0	0	0	0	0	1	0	42	2	1	264	1	154	0	2	90	1	1	0	1	0	1	0	0	?	?	1	0	0	1	0	0
0	0	0	0	DCM	1	35	2	0	0	0	0	1	1	0	0	0	0	0	0	0	0	0	0	0	36	1	3	264	1	167	0	2	108	1	1	0	0	0	0	0	0	181	222	0	0	0	0	0	0
1	1	2	1	Valvular H	1	68	1	0	0	1	1	0	1	1	0	0	0	0	0	0	0	0	1	2	34	x	x	230	1	146	0	2	130	0	1	0	0	1	0	0	0	160	214	1	1	0	1	0	0
1	1	6	0	VT	2	65	1	0	0	1	1	0	1	1	0	0	1	0	0	0	0	0	0	0	68	0	1	130	0	41	0	1	90	0	1	0	0	0	0	0	0	160/200	240	1	1	0	0	0	0
1	1	3	1	VT	1	57	1	0	0	1	1	0	1	1	1	0	0	0	0	0	0	0	0	0	31	2	1	187	1	97	0	2	108	0	0	0	1	0	1	0	0	155	200	1	1	1	0	0	0
1	1	2	1	Valvular H	1	51	1	0	0	1	1	0	0	1	1	0	0	0	0	0	0	0	1	0	57	2	1	180	1	13	0	1	112	1	1	0	0	0	1	0	0	150/181	214	0	1	0	1	0	0
1	1	6	0	VT	1	68	1	0	0	1	1	0	0	0	0	0	1	0	0	0	0	0	0	0	43	2	1	247	1	141	0	2	146	1	0	0	0	0	1	0	0	171	200	1	1	1	0	0	0
1	1	7	1	VT	1	69	1	0	0	1	1	0	0	0	1	0	0	0	0	0	0	0	0	0	12	1	3	255	1	224	1	3	110	1	1	0	0	1	1	0	0	?	?	1	1	1	0	0	0
1	1	4	1	VT	1	53	1	0	0	1	1	0	1	0	1	0	0	0	0	0	0	0	0	0	51	1	3	201	1	97	0	2	96	1	1	0	0	0	1	0	0	140	200		1	1	0	0	0
1	1	6	1	VT	2	79	1	0	0	1	1	0	1	0	1	0	0	0	0	0	0	0	0	1	63	2	3	159	0	59	0	2	92	0	1	0	1	0	1	0	0	162	200		0	1	0	0	0
1	1	4	1	VT	1	25	1	0	0	0	1	0	0	0	0	0	0	0	0	0	0	0	0	0	50	2	1	167	1	83	0	1	128	1	1	0	0	0	1	0	0	?	?	0	0	1	0	0	0
1	1	7	1	VT	2	67	1	0	0	1	1	0	1	1	0	0	0	0	0	0	0	0	0	0	54	2	3	239	1	108	0	2	98	0	0	0	1	1	1	0	0	?	?	1	0	1	0	0	0
1	1	7	1	Valvular H	1	67	1	0	0	1	1	0	0	0	0	1	0	0	0	0	0	0	1	0	42	x	x	209	1	130	1	4	100	0	0	0	0	0	1	0	0	150	200	0	0	1	0	0	0
1	1	4	1	VT	1	52	1	0	0	1	1	0	0	0	0	0	0	0	0	0	0	0	0	2	48	x	x	272	1	141	0	2	110	1	1	0	0	1	1	0	0	150	200	0	1	1	0	0	0
1	1	4	1	VT	1	75	1	0	0	1	1	0	1	1	0	1	0	0	0	0	0	0	0	0	35	1	3	167	1	108	1	3	104	1	0	1	0	1	0	0	0	167	222	0	1	1	1	0	0
1	1	4	1	VT	1	75	1	0	0	1	1	0	1	0	1	0	0	0	0	0	0	0	0	0	46	0	1	167	1	88	0	2	104	1	0	0	0	0	1	0	0	125/160	214	0	1	1	0	0	0
1	1	7	1	VT	2	59	1	0	0	1	1	0	0	0	0	0	1	0	0	0	0	0	0	0	20	3	4	122	0	99	1	4	170	1	0	0	0	0	1	0	0	?	?	1	0	1	0	0	0
1	1	6	1	VT	1	59	1	0	0	1	1	0	1	0	0	0	0	0	0	0	0	0	0	0	35	1	3	167	1	108	0	2	122	0	1	0	0	0	1	0	0	160	200	1	0	1	0	0	0
1	1	7	1	VT	1	44	1	0	0	1	1	0	1	1	1	0	0	0	0	0	0	0	0	0	35	1	3	167	1	108	1	3	126	0	1	0	1	0	1	0	0	162	200	1	1	1	1	0	0
1	1	2	1	VT	1	71	1	0	0	1	1	0	1	1	0	1	0	0	0	0	0	0	0	0	70	1	3	135	0	41	0	0	90	0	0	1	0	0	1	0	0	?	?	1	1	1	0	0	0
1	1	3	0	VT	2	61	1	0	0	1	1	0	1	1	0	0	1	0	0	0	0	0	0	1	25	1	2	118	0	88	1	4	154	0	0	1	0	0	0	0	0	166	222	1	0	1	0	0	0
1	1	6	0	VT	1	79	1	0	0	1	1	0	1	1	0	1	0	0	0	0	0	0	0	0	35	1	3	201	1	130	1	3	94	1	1	0	0	0	0	0	0	158	182	1	0	1	0	0	0
1	1	2	1	Valvular H	1	69	1	0	0	1	1	0	1	0	1	1	0	0	0	0	0	0	1	1	59	2	3	180	1	74	0	1	104	1	1	0	1	1	1	0	0	?	?	0	0	1	0	0	0
1	1	2	0	VT	2	75	1	0	0	1	1	0	1	0	1	0	0	0	0	0	0	0	0	0	63	1	3	118	0	44	0	0	158	1	1	0	0	0	0	0	0	162	200	0	0	1	0	0	0
1	1	2	1	VT	1	65	1	0	0	1	1	0	0	0	0	0	0	0	0	0	0	0	0	0	32	x	x	255	1	180	0	2	106	0	0	0	1	1	1	0	0	182	231	0	1	1	0	0	0
1	1	4	1	VT	1	66	1	0	0	1	1	0	0	1	0	0	0	0	0	0	0	0	0	0	18	1	2	272	1	224	1	4	102	0	0	0	1	1	1	0	0	150	188	1	0	1	1	0	0
1	1	7	1	VT	2	77	1	0	0	1	1	0	1	0	1	1	0	0	0	0	0	0	0	0	61	2	1	180	1	70	0	0	82	1	0	0	1	0	0	0	0	176	200	1	1	1	0	0	0
1	1	7	1	VT	1	71	1	0	0	1	1	0	1	1	1	0	0	0	0	0	0	0	0	0	71	1	3	130	0	38	0	0	92	1	1	0	0	0	1	0	0	167	240	1	1	1	0	0	0
1	1	2	0	VT	1	75	1	0	0	1	1	0	0	0	0	0	0	0	0	0	0	0	0	0	26	1	1	272	1	201	0	1	88	1	1	0	0	0	0	0	0	?	?	1	1	1	0	0	0
1	1	4	1	VF	2	69	1	0	0	1	1	0	1	0	1	0	1	0	0	0	0	0	0	0	46	1	3	195	1	106	1	3	108	1	1	0	0	0	1	0	0	160	214		0	1	0	0	0
1	1	2	1	VT	1	65	1	0	0	1	1	0	1	1	1	0	0	0	0	0	0	0	0	0	32	1	3	173	1	118	0	0	184	1	0	0	1	0	1	0	0	?	?	0	0	0	0	0	0
1	1	6	1	VT	1	61	1	0	0	1	1	0	1	0	1	0	0	0	0	0	0	0	0	0	26	1	3	272	1	201	1	3	150	1	1	0	0	0	0	0	0	160/181	200	0	1	1	0	0	0
1	1	7	1	VT	1	56	1	0	0	1	1	0	0	0	0	0	0	0	0	0	0	0	0	0	41	1	3	209	1	124	0	2	114	0	1	0	1	0	1	0	0	154	182	1	0	0	0	0	0
1	1	2	0	VT	2	70	1	0	0	1	1	0	1	1	0	0	0	0	0	0	0	0	0	0	56	1	3	167	1	74	0	0	92	0	0	0	0	0	0	0	0	150	188	1	0	1	0	0	0
1	1	3	0	VT	1	55	1	0	0	1	1	0	1	1	0	0	0	0	0	0	0	0	0	0	23	3	4	224	1	173	1	3	162	1	1	1	0	0	0	0	0	160	200	0	1	1	0	0	0
1	1	2	1	VT	1	40	1	0	0	1	1	0	0	0	0	0	0	0	0	0	0	0	0	0	53	0	1	141	0	66	0	0	166	1	0	0	0	0	1	0	0	141	200	0	0	1	0	0	0
0	0	0	0	VT	1	75	1	0	0	1	1	0	1	0	0	1	0	0	0	0	0	0	0	0	63	1	3	118	0	44	0	1	182	1	0	1	0	0	1	0	0	?	?	0	0	1	0	0	0
0	0	0	0	VT	2	80	1	0	0	1	1	0	1	0	0	0	0	0	0	0	0	0	0	0	46	1	3	124	0	66	0	1	174	1	0	0	0	0	1	0	0	?	?		1	1	0	0	0
0	0	0	0	VT	1	76	1	0	0	1	1	0	1	0	0	0	0	0	0	0	0	0	0	1	60	1	3	135	0	54	0	1	82	1	0	1	1	0	1	0	0	?	?	1	1	1	0	0	0
0	0	0	0	VT	1	86	1	0	0	1	1	0	0	0	0	0	0	0	0	0	0	0	0	1	46	2	1	154	0	83	0	2	90	1	0	0	0	0	0	0	0	?	?	0	0	0	0	0	0
0	0	0	0	VF	1	52	1	0	0	1	1	0	1	0	1	0	0	0	0	0	0	0	0	0	34	2	1	298	1	194	1	3	84	1	1	0	0	1	1	0	0	141	214		0	1	0	0	0
0	0	0	0	VT	1	63	1	0	0	1	1	0	1	1	0	0	1	0	0	0	0	0	0	0	68	2	3	118	0	38	0	0	170	0	0	1	0	0	1	0	0	x	x	1	0	1	0	0	0
0	0	0	0	VT	1	72	1	0	0	1	1	0	1	1	0	0	1	0	0	0	0	0	0	0	35	1	3	173	1	113	1	3	118	0	1	0	0	0	1	0	0	171	222		1	1	0	0	0
0	0	0	0	VT	1	84	1	0	0	1	1	0	1	0	0	0	0	0	0	0	0	0	0	0	45	1	3	135	0	70	0	2	130	0	1	0	0	0	1	0	0	167	207	0	0	1	0	0	0
0	0	0	0	VT	1	70	1	0	0	1	1	0	1	0	1	0	0	0	0	0	0	0	0	0	52	0	1	62	0	30	0	0	118	1	1	0	0	0	1	0	0	x	x	0	1	1	0	0	0
0	0	0	0	VT	1	79	1	0	0	1	1	0	0	1	1	0	0	0	0	0	0	0	0	0	25	3	1	281	1	209	1	4	112	0	0	0	1	0	1	0	0	150	214	1	0	1	0	0	0
0	0	0	0	VT	1	81	1	0	0	1	1	0	1	1	1	0	0	0	0	0	0	0	0	0	37	1	3	118	0	74	1	3	168	1	0	0	1	0	1	0	0	?	?	1	1	0	0	0	0
0	0	0	0	VT	1	82	1	0	0	1	1	0	1	1	1	0	0	0	0	0	0	0	0	0	16	1	3	354	1	298	0	2	154	1	0	0	1	0	1	0	0	?	?	0	0	1	0	0	0
0	0	0	0	VT	2	62	1	0	0	1	1	0	1	0	0	0	1	0	0	0	0	0	0	2	45	x	x	92	0	47	0	1	88	1	1	0	0	0	0	0	0	151	182		0	1	1	0	0
0	0	0	0	VT	2	75	1	0	0	1	1	0	1	0	0	1	0	0	0	0	0	0	0	1	27	2	3	154	0	113	1	3	108	0	1	0	1	1	1	0	0	136	214		0	1	1	0	0
0	0	0	0	VT	1	62	1	0	0	1	1	0	1	1	0	1	0	0	0	0	0	0	0	0	39	1	3	130	0	79	1	3	118	1	1	0	0	0	0	0	0	150	230		1	1	0	0	0
0	0	0	0	VT	2	81	1	0	0	1	1	0	1	0	0	0	1	0	0	0	0	0	0	1	62	1	3	124	0	47	0	1	114	1	1	0	0	0	1	0	0	150	188		0	1	0	0	0
0	0	0	0	VT	2	59	1	0	0	1	1	0	1	1	1	0	0	0	0	0	0	0	0	0	32	2	1	167	1	113	1	3	88	1	0	1	1	0	1	0	0	182	200	1	1	1	0	0	0
0	0	0	0	VT	1	59	1	0	0	1	1	0	0	1	0	0	0	0	0	0	0	0	0	1	42	2	1	113	0	66	0	2	110	0	1	0	0	1	1	0	0	140	200		1	1	0	1	1
0	0	1	0	VT	2	60	1	0	0	1	1	0	1	1	1	0	1	0	0	0	0	0	0	0	35	2	1	141	0	92	0	2	92	1	1	0	0	0	1	0	0	162	222	1	1	1	0	0	0
0	0	0	0	VT	1	64	1	0	0	1	1	0	1	0	1	0	0	0	0	0	0	0	0	0	47	1	3	118	0	62	0	1	x	1	1	0	0	0	1	0	0	?	?	1	1	1	0	0	0
0	0	0	0	VT	1	82	1	0	0	1	1	0	1	0	1	0	0	0	0	0	0	0	0	0	24	1	2	421	1	322	1	3	99	1	0	0	1	1	1	0	0	x	x	1	0	1	0	0	0
0	0	0	0	VT	1	51	1	0	0	1	1	0	1	1	1	0	0	0	0	0	0	0	0	0	45	2	1	103	0	53	1	3	126	1	1	0	0	1	1	0	0	176	200		1	1	0	0	0
0	0	0	0	VT	1	64	1	0	0	1	1	0	1	0	1	0	0	0	0	0	0	0	0	0	21	1	3	279	1	183	1	4	106	1	1	0	0	0	1	0	0	160	200	0	1	1	0	0	0
0	0	0	0	VF	2	81	1	0	0	1	1	0	1	0	0	1	1	0	0	0	0	0	0	0	34	1	3	224	1	147	0	2	186	1	0	0	0	0	1	0	0	160	206	1	1	1	0	0	0
0	0	0	0	VT	1	68	1	0	0	1	1	0	1	1	1	0	1	0	0	0	0	0	0	2	34	2	1	119	0	78	1	4	168	1	1	0	0	0	1	0	0	162	200		1	1	1	0	0
0	0	0	0	VT	1	66	1	0	0	1	1	0	1	1	1	0	0	0	0	0	0	0	0	1	25	2	1	173	1	130	1	3	110	0	0	0	0	1	1	0	0	139/160	214	1	1	1	0	1	0
0	0	0	0	VT	1	60	1	0	0	1	1	0	1	1	1	0	0	0	0	0	0	0	0	0	68	1	3	118	0	38	0	1	126	1	1	1	0	0	1	0	0	181	214		0	1	0	0	0
0	0	0	0	VT	1	60	1	0	0	1	1	0	1	1	1	0	0	0	0	0	0	0	0	0	52	0	1	108	0	51	0	0	116	0	1	1	0	0	1	0	0	176	200	0	1	1	0	0	0
0	0	0	0	VT	2	81	1	0	0	1	1	0	0	1	0	0	0	0	0	0	0	0	0	1	79	0	1	108	0	22	0	0	122	1	0	0	0	0	1	0	0	?	?	1	0	0	1	0	0
0	0	0	0	VT	1	72	1	0	0	1	1	0	1	1	0	0	0	0	0	0	0	0	0	0	31	3	4	157	0	108	1	3	168	1	1	0	1	0	1	0	0	?	?	1	1	1	0	0	0
0	0	0	0	VF	1	75	1	0	0	1	1	0	1	0	0	0	0	0	0	0	0	1	1	0	65	1	3	108	0	38	0	0	112	1	1	0	0	0	1	0	0	130	200	0	0	1	0	0	0
0	0	0	0	Valvular H	1	59	1	0	0	1	1	0	0	0	0	0	0	0	0	0	0	0	1	0	49	2	1	130	0	66	0	2	112	1	1	0	0	0	0	0	0	182	200	1	0	1	0	0	0
0	0	0	0	VT	1	75	1	0	0	1	1	0	1	0	0	0	0	0	0	0	0	0	0	2	65	2	1	108	0	38	0	0	98	0	1	1	0	0	1	0	0	?	?	1	0	1	0	0	0
1	0	1	1	VT	1	47	1	0	0	1	1	0	0	0	1	0	0	0	0	0	0	0	0	0	30	2	1	194	1	135	1	4	102	1	1	0	0	0	1	0	0	162	222	1	1	1	0	0	0
0	0	0	0	VT	1	66	1	0	0	1	1	0	0	0	0	0	0	0	0	0	0	0	0	0	35	2	1	209	1	135	0	1	104	1	1	0	1	0	0	0	0	?	?	0	0	1	1	0	0
0	0	0	0	VT	1	67	1	0	0	1	1	0	1	0	1	1	0	0	0	0	0	0	0	0	36	1	3	239	1	154	0	2	94	1	1	0	0	0	1	0	0	x	x	0	1	1	0	0	0
0	0	0	0	VT	1	82	1	0	0	1	1	0	1	0	0	1	0	0	0	0	0	0	0	0	22	2	1	145	0	113	1	3	92	0	0	0	0	0	1	0	0	?	?	1	0	1	0	0	0
1	0	1	1	VT	1	55	1	0	0	1	1	0	1	1	0	0	0	0	0	0	0	0	0	2	30	2	1	289	1	201	1	3	112	1	1	0	1	0	1	0	0	x	x	1	1	1	0	0	0
0	0	0	0	VT	1	75	1	0	0	1	1	0	1	1	0	0	0	0	0	0	0	0	0	1	51	2	1	135	0	66	0	1	168	1	1	1	1	0	1	0	0	x	x	1	0	1	0	0	0
1	0	1	1	VT	1	63	1	0	0	1	1	0	1	0	1	0	0	0	0	0	0	0	0	0	48	2	1	142	0	72	0	2	154	1	1	1	0	0	0	0	0	162	200	1	1	1	0	0	0
0	0	0	0	VT	1	79	1	0	0	1	1	0	1	0	1	0	0	0	0	0	0	0	0	0	80	1	3	108	0	22	0	0	90	0	1	0	0	0	0	0	0	?	?	1	0	1	0	0	0
1	0	1	0	VT	1	64	1	0	0	1	1	0	1	0	1	1	0	0	0	0	0	0	0	0	61	2	1	130	0	51	0	0	102	0	1	0	0	0	1	0	0	162	222	1	1	1	0	0	0
0	0	0	0	VF	1	72	1	0	0	1	1	0	0	0	0	0	1	0	0	0	0	1	0	1	62	1	3	154	0	58	0	0	86	1	1	0	0	0	0	0	0	181	200	1	0	1	0	0	0
0	0	0	0	VT	1	70	1	0	0	1	1	0	1	0	0	0	0	0	0	0	0	0	0	0	32	2	1	167	1	113	0	2	112	1	1	0	1	1	0	0	0	?	?	1	1	1	0	0	0
0	0	0	0	VT	1	59	1	0	0	1	1	0	0	1	0	0	0	0	0	0	0	0	0	0	57	0	1	154	0	66	0	0	78	1	0	0	0	0	0	0	0	?	?	1	0	1	0	0	0
0	0	0	0	VT	1	73	1	0	0	1	1	0	1	0	0	0	0	0	0	0	0	0	0	0	56	1	3	79	0	35	0	0	70	1	0	1	0	0	1	0	0	?	?	0	0	1	0	0	0
0	0	0	0	VT	2	71	1	0	0	1	1	0	1	1	1	0	0	0	0	0	0	0	0	0	58	1	3	167	1	70	0	2	104	1	1	0	1	0	1	0	0	179	222	0	1	1	0	0	0
1	0	1	0	VT	1	61	1	0	0	1	1	0	1	0	0	0	0	0	0	0	0	0	0	2	48	x	x	130	0	68	0	2	92	1	0	0	0	1	1	0	0	167	222		1	1	0	0	0
0	0	0	0	VT	1	76	1	0	0	1	1	0	1	1	0	0	0	0	0	0	0	0	0	1	62	3	4	154	0	58	0	1	92	1	1	0	0	0	1	0	0	148	200	1	1	1	0	0	0
0	0	0	0	VT	1	60	1	0	0	1	1	0	0	0	0	0	0	0	0	0	0	0	0	0	70	1	3	160	0	47	0	2	82	1	1	0	1	0	1	0	0	141	200	0	0	1	0	0	0
0	0	0	0	VT	1	54	1	0	0	1	1	0	1	1	0	0	0	0	0	0	0	0	0	0	47	2	1	83	0	44	1	3	80	1	1	0	0	0	1	0	0	150	200	0	0	1	0	0	0
0	0	1	0	VF	1	58	1	0	0	1	1	0	1	1	1	0	0	0	0	0	0	0	0	0	39	3	1	194	1	118	0	2	120	1	0	0	1	0	1	0	0	150	188	1	1	1	0	0	0
0	0	0	0	VT	1	62	1	0	0	1	1	0	0	0	0	0	0	0	0	0	0	0	0	0	46	1	3	201	1	108	0	2	102	1	1	0	0	0	1	0	0	x	x	1	0	1	0	0	0
0	0	0	0	VT	2	71	1	0	0	1	1	0	1	0	0	0	0	0	0	0	0	0	0	0	33	1	3	118	0	78	1	3	90	1	1	0	0	0	1	0	0	?	?	1	1	1	0	0	0
0	0	0	0	VT	1	77	1	0	0	1	1	0	1	0	0	0	0	0	0	0	0	0	0	1	58	1	3	180	1	74	0	1	114	0	1	0	1	0	0	1	0	?	?	1	0	0	1	0	0
0	0	0	0	VT	1	66	1	0	0	1	1	0	1	0	1	0	0	0	0	0	0	0	0	0	56	1	3	180	1	79	0	1	120	1	1	0	0	0	1	0	0	?	?	0	1	1	0	0	0
1	0	1	0	VT	2	69	1	0	0	1	1	0	1	1	1	0	0	0	0	0	0	0	0	0	34	1	3	102	0	66	0	2	86	1	1	0	0	0	1	0	0	?	?	1	1	1	0	0	0
0	0	0	0	VT	1	50	1	0	0	1	1	0	0	1	1	0	0	0	0	0	0	0	0	0	43	3	4	180	1	102	1	3	132	1	1	0	1	0	0	0	0	?	?	1	1	1	0	0	0
0	0	0	0	VT	1	86	1	0	0	1	1	0	0	0	0	0	0	0	0	0	0	0	0	0	40	2	2	298	1	180	0	2	116	1	0	0	1	0	1	0	0	?	?	0	1	1	0	0	0
0	0	0	0	VF	2	68	1	0	0	1	1	0	1	1	0	1	1	0	0	0	0	0	0	0	31	1	3	224	1	154	1	3	114	0	0	0	0	0	0	0	0	171	200	1	0	1	0	0	0
[truncated: 20 more columns]
